# Supplementary material for: Inter- and intra-species variation in genome-wide gene expression of Drosophila in response to parasitoid wasp attack
Source: BMC Genomics. 2017 Apr 27;18:331. doi: 10.1186/s12864-017-3697-3 (PMC5406980; doi:10.1186/s12864-017-3697-3)
Supplement: Supplementary file 23 — List of all significant differentially expressed genes. FBgn: Flybase symbol; Symbol _mel: symbol of orthologous gene in D. melanogaster; Functional annotation: classification of gene in functional categories; Orthology: single-copy-ortholog (SCO), lineage-restricted (LR), paralog (PAR). Columns 5–8 show the significant genes based on glmLRT (significant genes based on the likelihood ratio test) or glmQLT (significant genes at 5h based on the quasilikelihood ratio test and the normalization used (spAll: all species together, spClade: subset of species, mel: D. melanogaster, sec: D. sechellia, sim: D. simulans, yak: D. yakuba); Microarrays: significant genes found in [17] (PAR) and [14] (CvsS); Genome: significant genes found in [19] (SR=Selected Region, SS=Significant Site). (CSV 7 kb) [file 12864_2017_3697_MOESM23_ESM.csv]

FBgn	Symbol_mel	Functional_annotation	Orthology	glmLRT_5h	glmLRT_50h	glmQLT_5h	glmQLT_50h	Microarrays	Genome
FBgn0001216	Hsc70-1	stress	SCO	spAll,spClade,mel	NA	spAll,spClade,mel	NA	NA	SS
FBgn0002930	nec	humoral,signalling,proteolysis	LR	mel	NA	mel	NA	Par	NA
FBgn0010381	Drs	humoral	LR	spClade,mel	NA	spClade,mel	NA	NA	NA
FBgn0010388	Dro	humoral	SCO	spClade,mel	NA	mel	NA	NA	NA
FBgn0012042	AttA	humoral	PAR	spAll,spClade,mel,yak	NA	spAll,spClade,mel	NA	Par	NA
FBgn0014865	Mtk	humoral	SCO	spAll,spClade,mel,sec	NA	spAll,spClade	NA	Par	NA
FBgn0025583	IM2	humoral	PAR	mel	NA	mel	NA	Par	NA
FBgn0028396	TotA	humoral,cellular,stress	PAR	spClade,mel,sim	mel,spClade	spClade,mel	mel	NA	NA
FBgn0028514	CG4793	cellular,proteolysis	PAR	spClade,mel,sim	mel,spClade	mel	NA	Par	SR
FBgn0031470	CG18557	proteolysis	LR	mel	mel	mel	mel	NA	NA
FBgn0031471	CG3117	proteolysis	LR	spClade,mel	mel	mel	mel	Par	NA
FBgn0032638	SPH93	humoral,proteolysis	PAR	spClade,mel	mel	spClade,mel	mel	Par	NA
FBgn0032639	CG18563	proteolysis	LR	mel	NA	mel	NA	Par	NA
FBgn0033820	CG4716	NA	SCO	spClade,mel	NA	mel	NA	Par	NA
FBgn0033821	CG10799	NA	LR	spClade,mel	NA	spClade,mel	NA	CvsS,Par	NA
FBgn0034221	CG10764	cellular,proteolysis	LR	mel	NA	mel	NA	CvsS	SR/SS
FBgn0034328	IM23	humoral,signalling	SCO	mel	NA	mel	NA	Par	NA
FBgn0034329	IM1	humoral	PAR	mel	NA	mel	NA	Par	NA
FBgn0034331	CG15067	morphogenesis	LR	spAll,spClade,mel	NA	mel	NA	Par	NA
FBgn0034407	DptB	humoral	SCO	spAll,spClade,mel,sec	NA	spAll,spClade	NA	NA	NA
FBgn0034511	GNBP-like3	humoral	PAR	mel	NA	mel	NA	Par	SS
FBgn0034512	CG18067	NA	SCO	spAll,spClade,mel,yak	mel	spAll,spClade	NA	Par	SS
FBgn0034870	CG13559	cellular	LR	mel	NA	mel	NA	Par	NA
FBgn0034880	ItgaPS5	cellular,receptor	LR	mel	NA	mel	NA	NA	SS
FBgn0037515	Sp7	melanization,proteolysis	SCO	mel	NA	mel	NA	Par	NA
FBgn0038214	CG9616	NA	LR	mel	NA	mel	NA	Par	NA
FBgn0038299	Spn88Eb	humoral,proteolysis,morphogenesis	LR	spAll,spClade,mel,sim	mel	mel	NA	Par	NA
FBgn0038838	TotB	humoral,cellular,stress	PAR	mel	NA	mel	NA	Par	NA
FBgn0039593	Sid	humoral,stress	LR	mel	NA	mel	NA	Par	NA
FBgn0039798	CG11313	cellular,proteolysis	LR	mel	mel	mel	mel	Par	NA
FBgn0040104	lectin-24A	receptor	LR	mel	mel	mel	NA	CvsS,Par	NA
FBgn0040736	IM3	humoral,signalling	LR	NA	NA	mel	NA	Par	NA
FBgn0041182	Tep2	humoral,cellular,receptor	SCO	mel	NA	mel	NA	Par	NA
FBgn0041183	Tep1	humoral,cellular,receptor	LR	spAll,spClade,mel,sim	mel	spClade,mel	mel	Par	NA
FBgn0041579	AttC	humoral	SCO	spClade,mel,sec	NA	spClade	NA	NA	NA
FBgn0041581	AttB	humoral	PAR	mel	NA	mel	NA	Par	NA
FBgn0043578	PGRP-SB1	receptor	SCO	spAll,spClade,mel,sec	NA	spAll,spClade	NA	Par	NA
FBgn0044809	TotZ	humoral,cellular,stress	LR	mel	NA	mel	NA	NA	NA
FBgn0044812	TotC	humoral,cellular,stress	PAR	mel	mel	mel	mel	NA	NA
FBgn0050091	CG30091	proteolysis	LR	spAll,spClade,mel	mel	mel	NA	NA	NA
FBgn0050414	CG30414	proteolysis	LR	mel	NA	mel	NA	Par	NA
FBgn0052185	edin	humoral	SCO	spAll,spClade,mel	NA	mel	NA	NA	NA
FBgn0053459	CG33459	proteolysis	PAR	mel	mel	mel	NA	NA	NA
FBgn0053460	CG33460	proteolysis	PAR	mel	NA	mel	NA	Par	NA
FBgn0053461	CG33461	proteolysis	PAR	mel	mel	mel	NA	Par	NA
FBgn0053462	CG33462	proteolysis	LR	spAll,spClade,mel	mel	mel,spClade	mel	Par	NA
FBgn0067905	IM14	humoral	LR	mel	NA	mel	NA	NA	NA
FBgn0069056	CG33226	proteolysis	LR	mel	mel	mel	NA	NA	NA
FBgn0085465	CG34436	proteolysis	LR	mel	mel	mel	NA	NA	NA
FBgn0262531	CG43085	NA	LR	mel,sim	mel	mel	mel	NA	NA
FBgn0262587	CG43124	proteolysis	LR	mel	NA	mel	NA	NA	NA
FBgn0262588	CG43125	proteolysis	LR	mel	mel	mel	mel	NA	NA
FBgn0262607	CG43133	NA	LR	mel	mel	mel	mel	NA	NA
FBgn0262683	CG43153	NA	LR	mel	NA	mel	NA	NA	NA
FBgn0262794	CG43175	NA	LR	mel	mel	mel	NA	NA	NA
FBgn0262808	CG43179	NA	LR	mel	mel	mel	mel	NA	NA
FBgn0264776	CG44014	NA	PAR	mel	NA	mel	NA	Par	NA
FBgn0265668	CG44475	NA	LR	mel	mel	mel	NA	NA	NA
FBgn0003888	betaTub60D	morphogenesis	SCO	NA	mel	NA	mel	Par	SS/SS01
FBgn0030880	CG6788	cellular	PAR	NA	mel	NA	mel	Par	NA
FBgn0033367	PPO2	humoral,melanization	SCO	NA	mel	NA	mel	Par	NA
FBgn0034005	ItgaPS4	cellular,receptor	LR	NA	spAll,spClade,mel	NA	mel	Par	NA
FBgn0037386	CG1208	NA	SCO	NA	spClade,mel	NA	mel	CvsS,Par	NA
FBgn0037396	CG11459	proteolysis	LR	sim	mel	NA	mel	NA	NA
FBgn0037477	CG14610	NA	LR	NA	spClade,mel	NA	mel	Par	NA
FBgn0039759	CG9733	proteolysis	SCO	NA	mel	NA	mel	NA	NA
FBgn0040582	CG5791	NA	SCO	NA	mel	NA	mel	NA	NA
FBgn0053225	CG33225	proteolysis	LR	NA	mel	NA	mel	NA	NA
FBgn0261362	NA	melanization	SCO	NA	mel	NA	mel	NA	NA
FBgn0261363	PPO3	melanization	LR	NA	mel	NA	mel	Par	NA
FBgn0051664	CG31664	NA	LR	mel	mel	sim	NA	CvsS	NA
FBgn0033732	CG13157	NA	SCO	sim	NA	NA	NA	NA	NA
FBgn0040735	CG16836	NA	SCO	sim	NA	NA	NA	Par	NA
FBgn0035057	CG3880	NA	SCO	sim	NA	NA	NA	NA	NA
FBgn0003382	sha	morphogenesis	SCO	sim	NA	NA	NA	NA	NA
FBgn0021742	C901	cellular	SCO	sim	NA	NA	NA	NA	NA
FBgn0036836	CG11619	NA	SCO	sim	NA	NA	NA	NA	NA
FBgn0044810	TotX	humoral,cellular,stress	LR	sim	NA	NA	NA	NA	NA
FBgn0260477	CG30283	proteolysis	LR	spClade,sim	NA	NA	NA	CvsS	NA
FBgn0196767	Dsim\GD25474	proteolysis	LR	sim	NA	NA	NA	NA	NA
FBgn0268391	Dsim\GD27101	NA	LR	sim	NA	NA	NA	NA	NA
FBgn0269559	Dsim\GD28269	NA	LR	sim	NA	NA	NA	NA	NA
FBgn0270704	Dsim\GD29414	NA	LR	sim	NA	NA	NA	NA	NA
FBgn0270820	Dsim\GD29530	NA	LR	sim	NA	NA	NA	NA	NA
FBgn0241625	Dyak\GE24511	NA	LR	yak	NA	NA	NA	NA	NA
FBgn0042106	CG18754	proteolysis	LR	spAll	NA	NA	NA	NA	NA
FBgn0051805	CG31805	NA	SCO	NA	spAll,spClade	NA	NA	NA	NA
FBgn0052500	CG32500	NA	SCO	spClade	NA	NA	NA	NA	NA
FBgn0036707	CG13724	NA	SCO	spClade	NA	NA	NA	NA	NA
FBgn0262005	CG42823	NA	PAR	spClade	NA	NA	NA	NA	NA
FBgn0032472	CG9928	NA	SCO	NA	spClade	NA	NA	Par,CvsS	NA
FBgn0040734	CG15065	humoral	SCO	mel	NA	NA	NA	Par,CvsS	NA
FBgn0053271	CG33271	NA	LR	mel	NA	NA	NA	NA	NA
FBgn0031389	CG4259	proteolysis	LR	mel	NA	NA	NA	Par,CvsS	NA
FBgn0031055	et	humoral,receptor,signalling	LR	mel	NA	NA	NA	Par	SR
FBgn0027527	Osi6	NA	SCO	NA	spClade	NA	NA	NA	NA
FBgn0037424	Osi15	NA	SCO	NA	spClade	NA	NA	NA	NA
FBgn0031695	Cyp4ac3	cellular	PAR	mel	NA	NA	NA	NA	NA
FBgn0040653	IM4	humoral,morphogenesis	SCO	mel	NA	NA	NA	Par	SS
FBgn0044011	Spn43Ad	proteolysis	SCO	mel	NA	NA	NA	NA	NA
FBgn0003886	alphaTub85E	morphogenesis	LR	NA	mel	NA	NA	Par	NA
FBgn0029167	Hml	cellular	SCO	NA	mel	NA	NA	Par,CvsS	NA
FBgn0033756	CG17760	signalling	LR	NA	mel	NA	NA	NA	NA
FBgn0035623	mthl2	receptor,stress	PAR	NA	mel	NA	NA	Par	NA
FBgn0039747	AdoR	receptor,morphogenesis	SCO	NA	mel	NA	NA	NA	SS
FBgn0041710	yellow-f	melanization	PAR	NA	mel	NA	NA	Par	NA
FBgn0050090	CG30090	proteolysis	LR	NA	mel	NA	NA	Par,CvsS	NA
FBgn0051337	CG31337	proteolysis	SCO	NA	mel	NA	NA	NA	NA
FBgn0032140	CG13117	NA	SCO	NA	mel	NA	NA	NA	NA
FBgn0044200	Idgf1	morphogenesis	SCO	sim	NA	NA	NA	NA	NA
FBgn0181889	CG13744	proteolysis	SCO	sim	NA	NA	NA	NA	NA
FBgn0033821	CG10799	NA	LR	mel,sim	NA	NA	NA	Par,CvsS	NA
FBgn0033827	CG17047	NA	SCO	sim	NA	NA	NA	NA	NA
FBgn0036349	SNCF	NA	SCO	sim	NA	NA	NA	NA	NA
FBgn0039749	CG11498	cellular	SCO	sim	NA	NA	NA	NA	NA
FBgn0038211	CG9649	proteolysis	SCO	sim	NA	NA	NA	NA	NA
FBgn0034530	Rcd6	NA	SCO	sim	NA	NA	NA	NA	NA
FBgn0269397	NA	NA	LR	sim	NA	NA	NA	NA	NA
FBgn0033302	Cyp6a14	cellular	PAR	sim	NA	NA	NA	CvsS	NA
FBgn0002869	MtnB	NA	PAR	sim	NA	NA	NA	CvsS	NA
FBgn0184771	Dsim\GD13049	NA	NA	sim	NA	sim	NA	NA	NA
